# Supplementary material for: Assessment of the Mechanisms of Action of Eribulin in Patients with Advanced Liposarcoma Through the Evaluation of Radiological, Functional, and Tissue Responses: A Prospective Monocentric Study (Malibu Study)
Source: Cancers (Basel). 2025 Mar 13;17(6):976. doi: 10.3390/cancers17060976 (PMC11940360; doi:10.3390/cancers17060976)
Supplement: Supplementary file 1 [file cancers-17-00976-s001.zip]

Archive with 2 entries (2 files):
- Histology high quality Supplementary images.pdf
- Supplementary Material Malibu study.pdf
